# Supplementary material for: Survival and Functional Outcomes Following Surgical Resection of Intramedullary Spinal Cord Tumors: A Series of 253 Patients over 22 Years
Source: Cancers (Basel). 2025 Jun 24;17(13):2112. doi: 10.3390/cancers17132112 (PMC12248634; doi:10.3390/cancers17132112)
Supplement: Supplementary file 1 [file cancers-17-02112-s001.zip]

Archive with 1 entries (1 files):
- cancers-3577573-supplementary.pdf
